# Supplementary material for: Molecular Mimicry Analyses Unveiled the Human Herpes Simplex and Poxvirus Epitopes as Possible Candidates to Incite Autoimmunity
Source: Pathogens. 2022 Nov 16;11(11):1362. doi: 10.3390/pathogens11111362 (PMC9696880; doi:10.3390/pathogens11111362)
Supplement: Supplementary file 1 [file pathogens-11-01362-s001.zip]

Archive with 1 entries (1 files):
- pathogens-1940082-supplementary.pdf
